# Supplementary material for: Tumor-Treating Fields Alter Nanomechanical Properties of Pancreatic Ductal Adenocarcinoma Cells Co-Cultured with Extracellular Matrix
Source: J Funct Biomater. 2025 May 3;16(5):160. doi: 10.3390/jfb16050160 (PMC12112427; doi:10.3390/jfb16050160)
Supplement: Supplementary file 1 [file jfb-16-00160-s001.zip]

Archive with 1 entries (1 files):
- jfb-3592751-supplementary.pdf
